# Supplementary material for: Disrupted stepwise functional brain organization in overweight individuals
Source: Commun Biol. 2022 Jan 10;5:11. doi: 10.1038/s42003-021-02957-7 (PMC8748821; doi:10.1038/s42003-021-02957-7)
Supplement: Supplementary file 3 — Supplementary Data 1 [file 42003_2021_2957_MOESM3_ESM.xlsx]

## Sheet: Figure 2a
Region name	r-value	q-value
Left medial area 8	-0.0712664	0.415019
Right medial area 8	-0.0494827	0.592067
Left dorsolateral area 8	-0.0587128	0.51874
Right dorsolateral area 8	-0.0212625	0.837683
Left lateral area 9	-0.0758634	0.38533
Right lateral area 9	-0.0472244	0.617676
Left dorsolateral area 6	-0.192943	0.0235221
Right dorsolateral area 6	-0.178495	0.0307981
Left medial area 6	-0.164985	0.0420504
Right medial area 6	-0.104726	0.203896
Leftmedial area 9	-0.0563533	0.5442
Rightmedial area 9	-0.00553812	0.954823
Left medial area 10	0.0237392	0.827574
Right medial area 10	-0.0192219	0.858436
Left dorsal area 9/46	0.0186891	0.860092
Right dorsal area 9/46	-0.0236398	0.827574
Left inferior frontal junction	0.00364497	0.961512
Right inferior frontal junction	-0.037405	0.706651
Left area 46	0.158071	0.0516362
Right area 46	0.167484	0.0381324
Left ventral area 9/46	0.044946	0.634504
Right ventral area 9/46	0.0758269	0.38533
Left ventrolateral area 8	0.0134347	0.890873
Right ventrolateral area 8	-0.0763481	0.38533
Left ventrolateral area 6	-0.0801493	0.353911
Right ventrolateral area 6	-0.0569321	0.540048
Left lateral area10	0.169488	0.0365614
Right lateral area10	0.164144	0.0423047
Leftdorsal area 44	-0.0497183	0.592067
Rightdorsal area 44	-0.0947327	0.259
Left inferior frontal sulcus	-0.0359712	0.714137
Right inferior frontal sulcus	0.046482	0.624652
Left caudal area 45	0.051646	0.579057
Right caudal area 45	-0.00802988	0.935282
Left rostral area 45	0.0653746	0.456927
Right rostral area 45	0.019675	0.85562
Left opercular area 44	0.118302	0.15718
Right opercular area 44	0.0730163	0.400025
Left ventral area 44	0.112675	0.176321
Right ventral area 44	0.0693129	0.42964
Left medial area 14	0.0318637	0.761385
Right medial area 14	-0.093298	0.266617
Left orbital area 12/47	0.0804472	0.353625
Right orbital area 12/47	0.111629	0.176321
Left lateral area 11	0.0732697	0.400025
Right lateral area 11	0.0547537	0.5564
Left medial area 11	-0.0375932	0.706651
Right medial area 11	-0.11571	0.16724
Left area 13	-0.0171082	0.86351
Right area 13	0.0223156	0.837683
Left lateral area 12/47	0.00588737	0.953879
Right lateral area 12/47	0.0739551	0.400025
Left area 4(head and face region)	-0.15451	0.0539641
Right area 4(head and face region)	-0.169008	0.0365614
Left caudal dorsolateral area 6	-0.0593187	0.513964
Right caudal dorsolateral area 6	-0.122472	0.139491
Left area 4(upper limb region)	-0.132763	0.104525
Right area 4(upper limb region)	-0.181948	0.0307981
Left area 4(trunk region)	-0.223113	0.0132781
Right area 4(trunk region)	-0.179076	0.0307981
Left area 4(tongue and larynx region)	0.0965184	0.247647
Right area 4(tongue and larynx region)	0.02914	0.787415
Left caudal ventrolateral area 6	-0.0915069	0.275531
Right caudal ventrolateral area 6	-0.0472954	0.617676
Left area1/2/3 (lower limb region)	-0.0407028	0.677177
Right area1/2/3 (lower limb region)	-0.0968926	0.247647
Left area 4	-0.0889053	0.292798
Right area 4	-0.0782679	0.366149
Left medial area 38	0.0916311	0.275531
Right medial area 38	0.11844	0.15718
Left area 41/42	-0.0868564	0.308003
Right area 41/42	0.0299067	0.783683
LeftTE1.0 and TE1.2	-0.0245032	0.825385
RightTE1.0 and TE1.2	0.13073	0.110253
Left caudal area 22	0.0684216	0.434362
Right caudal area 22	0.0332547	0.747907
Left lateral area 38	-0.0170172	0.86351
Right lateral area 38	0.097891	0.243684
Left rostral area 22	0.132742	0.104525
Right rostral area 22	0.131133	0.110253
Left caudal area 21	0.0502066	0.592067
Right caudal area 21	0.0618039	0.492367
Left rostral area 21	0.0415516	0.668203
Right rostral area 21	0.111624	0.176321
Left dorsolateral area37	-0.021125	0.837683
Right dorsolateral area37	-0.141744	0.0830423
Left anterior superior temporal sulcus	0.13529	0.0987296
Right anterior superior temporal sulcus	0.137552	0.0947462
Left intermediate ventral area 20	0.170495	0.0365614
Right intermediate ventral area 20	0.138242	0.0938055
Left extreme lateroventral area37	0.0839736	0.326765
Right extreme lateroventral area37	-0.0302656	0.7822
Left rostral area 20	0.174412	0.0346171
Right rostral area 20	0.126684	0.125136
Left intermediate lateral area 20	0.078949	0.361414
Right intermediate lateral area 20	0.128541	0.117271
Left ventrolateral area 37	0.0517602	0.579057
Right ventrolateral area 37	0.0522427	0.577797
Left caudolateral of area 20	0.201237	0.0232123
Right caudolateral of area 20	0.156179	0.0516362
Left caudoventral of area 20	0.129675	0.113502
Right caudoventral of area 20	0.124342	0.133931
Left rostroventral area 20	0.122234	0.139491
Right rostroventral area 20	0.0946656	0.259
Left medioventral area37	-0.108637	0.188675
Right medioventral area37	-0.110635	0.178651
Left lateroventral area37	-0.013016	0.890873
Right lateroventral area37	-0.034383	0.7345
Left rostral area 35/36	0.170752	0.0365614
Right rostral area 35/36	0.111692	0.176321
Left caudal area 35/36	-0.0373133	0.706651
Right caudal area 35/36	0.0368914	0.707907
Left area TL (lateral PPHC	-0.0881192	0.297906
Right area TL (lateral PPHC	-0.0633892	0.476215
Left area 28/34 (EC	-0.00141007	0.984566
Right area 28/34 (EC	-0.0183111	0.860092
Left area TI(temporal agranular insular cortex)	0.0417378	0.668203
Right area TI(temporal agranular insular cortex)	0.0812951	0.34715
Left area TH (medial PPHC)	-0.0448208	0.634504
Right area TH (medial PPHC)	-0.10549	0.2028
Left rostroposterior superior temporal sulcus	0.00675595	0.945514
Right rostroposterior superior temporal sulcus	0.0218415	0.837683
Left caudoposterior superior temporal sulcus	0.00291959	0.967637
Right caudoposterior superior temporal sulcus	-0.046245	0.624652
Left rostral area 7	-0.0534329	0.567997
Right rostral area 7	-0.0707849	0.417754
Left caudal area 7	-0.094401	0.259
Right caudal area 7	-0.0660906	0.456927
Left lateral area 5	0.108613	0.188675
Right lateral area 5	-0.0820359	0.341947
Left postcentral area 7	-0.00858804	0.935282
Right postcentral area 7	-0.0496359	0.592067
Left intraparietal area 7(hIP3)	0.036205	0.714137
Right intraparietal area 7(hIP3)	-0.0561244	0.5442
Left caudal area 39(PGp)	-0.0230733	0.832201
Right caudal area 39(PGp)	-0.0243127	0.825385
Left rostrodorsal area 39(Hip3)	0.0146452	0.882772
Right rostrodorsal area 39(Hip3)	0.00398619	0.960714
Left rostrodorsal area 40(PFt)	0.0044306	0.960714
Right rostrodorsal area 40(PFt)	-0.0537288	0.56743
Left caudal area 40(PFm)	0.0269109	0.809796
Right caudal area 40(PFm)	-0.0430225	0.653741
Left rostroventral area 39(PGa)	-0.0616681	0.492367
Right rostroventral area 39(PGa)	0.00864795	0.935282
Left rostroventral area 40(PFop)	0.0978502	0.243684
Right rostroventral area 40(PFop)	-0.10757	0.191679
Left medial area 7(PEp)	0.0372297	0.706651
Right medial area 7(PEp)	0.0278413	0.803563
Left medial area 5(PEm)	0.0160743	0.87354
Right medial area 5(PEm)	-0.0296142	0.784132
Left dorsomedial parietooccipital sulcus(PEr)	-0.100175	0.23206
Right dorsomedial parietooccipital sulcus(PEr)	-0.180702	0.0307981
Left area 31 (Lc1)	0.00826344	0.935282
Right area 31 (Lc1)	-0.0184912	0.860092
Left area 1/2/3(upper limb	-0.122454	0.139491
Right area 1/2/3(upper limb	-0.125499	0.129541
Left area 1/2/3(tongue and larynx region)	-0.0443558	0.637656
Right area 1/2/3(tongue and larynx region)	-0.026239	0.811989
Left area 2	-0.0743151	0.400025
Right area 2	-0.0175497	0.863508
Left area1/2/3(trunk region)	-0.147268	0.0646821
Right area1/2/3(trunk region)	-0.190391	0.0239892
Left hypergranular insula	-0.0734533	0.400025
Right hypergranular insula	-0.0264275	0.811989
Left ventral agranular insula	0.171648	0.0365614
Right ventral agranular insula	0.157074	0.0516362
Left dorsal agranular insula	0.0384863	0.706651
Right dorsal agranular insula	-0.0654051	0.456927
Left ventral dysgranular and granular insula	0.0382396	0.706651
Right ventral dysgranular and granular insula	0.104847	0.203896
Left dorsal granular insula	0.0507064	0.588991
Right dorsal granular insula	0.014752	0.882772
Left dorsal dysgranular insula	0.153141	0.0541472
Right dorsal dysgranular insula	0.0612155	0.495026
Left dorsal area 23	0.0148852	0.882772
Right dorsal area 23	-0.00695792	0.945514
Left rostroventral area 24	0.025546	0.81774
Right rostroventral area 24	0.0557301	0.546157
Left pregenual area 32	-0.117253	0.159223
Right pregenual area 32	-0.0790142	0.361414
Left ventral area 23	-0.138437	0.0938055
Right ventral area 23	-0.153651	0.0541472
Left caudodorsal area 24	-0.151693	0.0557586
Right caudodorsal area 24	-0.072418	0.404113
Left caudal area 23	-0.0659024	0.456927
Right caudal area 23	-0.13686	0.0957425
Left subgenual area 32	-0.0216757	0.837683
Right subgenual area 32	0.0132362	0.890873
Left caudal lingual gyrus	-0.0272887	0.808048
Right caudal lingual gyrus	-0.0528708	0.572412
Left rostral cuneus gyrus	-0.00942373	0.935282
Right rostral cuneus gyrus	-0.0731957	0.400025
Left caudal cuneus gyrus	0.000981346	0.986473
Right caudal cuneus gyrus	0.00468266	0.960714
Left rostral lingual gyrus	-0.00980496	0.933805
Right rostral lingual gyrus	0.0214016	0.837683
Leftventromedial parietooccipital sulcus	-0.104136	0.206116
Rightventromedial parietooccipital sulcus	-0.197561	0.0232123
Left middle occipital gyrus	0.101391	0.226096
Right middle occipital gyrus	0.0689002	0.431579
Left area V5/MT+	0.091052	0.277195
Right area V5/MT+	-0.032194	0.760313
Left occipital polar cortex	0.106641	0.196318
Right occipital polar cortex	0.0253378	0.81774
Left inferior occipital gyrus	-0.0829072	0.335366
Right inferior occipital gyrus	-0.114989	0.169737
Left medial superior occipital gyrus	0.112465	0.176321
Right medial superior occipital gyrus	0.113717	0.176222
Left lateral superior occipital gyrus	0.100036	0.23206
Right lateral superior occipital gyrus	0.117329	0.159223
Left medial amygdala	-0.157538	0.0516362
Right medial amygdala	-0.216833	0.0132781
Left lateral amygdala	-0.112296	0.176321
Right lateral amygdala	-0.0927222	0.269351
Left rostral hippocampus	-0.0852064	0.316559
Right rostral hippocampus	-0.0593148	0.513964
Left caudal hippocampus	-0.0654488	0.456927
Right caudal hippocampus	-0.0452945	0.634504
Left ventral caudate	-0.13582	0.0983856
Right ventral caudate	-0.0857332	0.313922
Left globus pallidus	0.152785	0.0541472
Right globus pallidus	0.176676	0.0321809
Left nucleus accumbens	-0.108093	0.190147
Right nucleus accumbens	-0.0965213	0.247647
Left ventromedial putamen	0.00839475	0.935282
Right ventromedial putamen	0.0895158	0.289505
Left dorsal caudate	-0.00420871	0.960714
Right dorsal caudate	-0.0136006	0.890873
Left dorsolateral putamen	-0.148914	0.0626307
Right dorsolateral putamen	-0.133168	0.104525
Left medial pre-frontal thalamus	-0.161619	0.0467553
Right medial pre-frontal thalamus	-0.155926	0.0516362
Left pre-motor thalamus	0.193313	0.0235221
Right pre-motor thalamus	0.184272	0.0295567
Left sensory thalamus	0.11107	0.177901
Right sensory thalamus	0.0695969	0.429334
Left rostral temporal thalamus	-0.189139	0.0239892
Right rostral temporal thalamus	-0.199911	0.0232123
Left posterior parietal thalamus	-0.0860479	0.313534
Right posterior parietal thalamus	-0.121017	0.144602
Left occipital thalamus	-0.158289	0.0516362
Right occipital thalamus	-0.148401	0.0626391
Left caudal temporal thalamus	-0.215748	0.0132781
Right caudal temporal thalamus	-0.0997768	0.23206
Left lateral pre-frontal thalamus	0.0176276	0.863508
Right lateral pre-frontal thalamus	-0.063908	0.47274

## Sheet: Figure 2b
Network	Mean r-value
Visual	-0.197561
Somatomotor	-0.184754
Dorsal attention	-0.185719
Ventral attention	0.171648
Limbic	0.171886
Frontoparietal	0.184361
Default-mode	0.0509766

## Sheet: Figure 2c
Subcortical regions	Mean r-value
Nucleus accumbens	0
Amygdala	-0.216833
Caudate	0
Hippocampus	0
Pallidum	0.176676
Putamen	0
Thalamus	-0.0648051

## Sheet: Figure 3a
Region name		Hubness (Healthy weight group)					Hubness (Overweight group)
		Step 1	Step 2	Step 3	Step 4	Step 5	Step 1	Step 2	Step 3	Step 4	Step 5
Cortical areas	Left medial area 8	1	1	1	1	1	1	1	1	1	1
	Right medial area 8	1	1	1	1	1	1	1	1	1	1
	Left dorsolateral area 8	0	1	1	1	1	0	1	1	1	1
	Right dorsolateral area 8	1	1	1	1	1	0	1	1	1	1
	Left lateral area 9	0	1	1	1	1	0	1	1	1	1
	Right lateral area 9	1	1	1	1	1	1	1	1	1	1
	Left dorsolateral area 6	1	1	1	1	1	1	0	0	0	0
	Right dorsolateral area 6	1	1	1	1	1	1	1	1	0	0
	Left medial area 6	1	1	1	0	0	1	0	0	0	0
	Right medial area 6	1	1	1	0	0	1	1	1	0	0
	Leftmedial area 9	0	1	1	1	1	0	1	1	1	1
	Rightmedial area 9	0	1	1	1	1	0	1	1	1	1
	Left medial area 10	0	1	1	1	1	0	1	1	1	1
	Right medial area 10	1	1	1	1	1	1	1	1	1	1
	Left dorsal area 9/46	1	1	1	1	1	1	1	1	1	1
	Right dorsal area 9/46	1	1	1	1	1	1	1	1	1	1
	Left inferior frontal junction	0	0	1	1	1	0	0	1	1	1
	Right inferior frontal junction	0	0	1	1	1	0	0	0	1	1
	Left area 46	1	1	1	1	1	1	1	1	1	1
	Right area 46	1	1	1	1	1	1	1	1	1	1
	Left ventral area 9/46	1	1	1	1	1	1	1	1	1	1
	Right ventral area 9/46	1	1	1	1	1	1	1	1	1	1
	Left ventrolateral area 8	0	1	1	1	1	0	1	1	1	1
	Right ventrolateral area 8	1	1	1	1	1	1	1	1	1	1
	Left ventrolateral area 6	1	1	1	1	1	1	1	1	1	1
	Right ventrolateral area 6	1	1	1	1	1	1	1	1	1	1
	Left lateral area10	0	0	0	1	1	1	1	1	1	1
	Right lateral area10	1	0	1	1	1	1	1	1	1	1
	Leftdorsal area 44	0	0	1	1	1	0	0	1	1	1
	Rightdorsal area 44	0	0	1	1	1	0	0	1	1	1
	Left inferior frontal sulcus	0	1	1	1	1	0	1	1	1	1
	Right inferior frontal sulcus	0	1	1	1	1	0	1	1	1	1
	Left caudal area 45	0	0	1	1	1	0	0	1	1	1
	Right caudal area 45	0	0	1	1	1	0	1	1	1	1
	Left rostral area 45	0	0	1	1	1	0	0	1	1	1
	Right rostral area 45	0	0	1	1	1	0	1	1	1	1
	Left opercular area 44	0	0	0	0	0	0	0	0	0	0
	Right opercular area 44	0	0	0	0	0	0	0	0	0	0
	Left ventral area 44	0	0	0	0	1	0	0	0	0	1
	Right ventral area 44	0	0	1	1	1	0	0	1	1	1
	Left medial area 14	0	1	1	1	1	0	1	1	1	1
	Right medial area 14	0	0	0	0	0	0	0	0	0	0
	Left orbital area 12/47	0	0	0	0	0	0	0	0	0	0
	Right orbital area 12/47	0	0	0	0	0	0	0	0	0	0
	Left lateral area 11	0	0	0	0	0	0	0	0	0	0
	Right lateral area 11	0	0	0	0	0	0	0	0	0	0
	Left medial area 11	0	0	0	0	0	0	0	0	0	0
	Right medial area 11	0	0	0	0	0	0	0	0	0	0
	Left area 13	0	0	0	0	0	0	0	0	0	0
	Right area 13	0	0	0	0	0	0	0	0	0	0
	Left lateral area 12/47	0	0	0	0	0	0	0	0	0	0
	Right lateral area 12/47	0	0	0	1	1	0	0	1	1	1
	Left area 4(head and face region)	1	0	0	0	0	0	0	0	0	0
	Right area 4(head and face region)	0	0	0	0	0	0	0	0	0	0
	Left caudal dorsolateral area 6	1	1	1	0	0	1	1	0	0	0
	Right caudal dorsolateral area 6	1	1	1	0	0	1	0	0	0	0
	Left area 4(upper limb region)	1	1	1	0	0	1	1	0	0	0
	Right area 4(upper limb region)	1	0	0	0	0	1	0	0	0	0
	Left area 4(trunk region)	1	1	0	0	0	1	0	0	0	0
	Right area 4(trunk region)	1	1	0	0	0	1	0	0	0	0
	Left area 4(tongue and larynx region)	0	0	0	0	0	0	0	0	0	0
	Right area 4(tongue and larynx region)	0	0	0	0	0	0	0	0	0	0
	Left caudal ventrolateral area 6	0	0	1	1	1	0	0	0	1	1
	Right caudal ventrolateral area 6	0	0	1	1	1	0	0	1	1	1
	Left area1/2/3 (lower limb region)	0	1	0	0	0	0	0	0	0	0
	Right area1/2/3 (lower limb region)	0	0	0	0	0	0	0	0	0	0
	Left area 4	1	1	1	0	0	1	1	0	0	0
	Right area 4	1	1	0	0	0	1	1	0	0	0
	Left medial area 38	0	0	0	0	0	0	0	0	0	0
	Right medial area 38	0	0	0	0	0	0	0	0	0	0
	Left area 41/42	0	0	0	0	0	0	0	0	0	0
	Right area 41/42	0	0	0	0	0	0	0	0	0	0
	LeftTE1.0 and TE1.2	0	0	0	0	0	0	0	0	0	0
	RightTE1.0 and TE1.2	0	0	0	0	0	0	0	0	0	0
	Left caudal area 22	0	0	0	0	0	0	0	0	0	0
	Right caudal area 22	0	0	0	0	0	0	0	0	0	0
	Left lateral area 38	0	0	0	0	0	0	0	0	0	0
	Right lateral area 38	0	0	0	0	0	0	0	0	0	0
	Left rostral area 22	0	0	0	0	0	0	0	0	0	0
	Right rostral area 22	0	0	0	0	0	0	0	0	0	0
	Left caudal area 21	0	0	0	0	0	0	0	0	0	0
	Right caudal area 21	0	0	0	0	0	0	0	0	0	0
	Left rostral area 21	0	0	0	0	0	0	0	0	0	0
	Right rostral area 21	0	0	0	0	0	0	0	0	0	0
	Left dorsolateral area37	0	0	0	1	1	0	0	1	1	1
	Right dorsolateral area37	0	0	0	1	1	0	0	0	1	1
	Left anterior superior temporal sulcus	0	0	0	0	0	0	0	0	0	0
	Right anterior superior temporal sulcus	0	0	0	0	0	0	0	0	0	0
	Left intermediate ventral area 20	0	0	0	0	0	0	0	0	0	0
	Right intermediate ventral area 20	0	0	0	0	0	0	0	0	0	0
	Left extreme lateroventral area37	0	0	0	0	0	0	0	0	0	0
	Right extreme lateroventral area37	0	0	0	0	0	0	0	0	0	0
	Left rostral area 20	0	0	0	0	0	0	0	0	0	0
	Right rostral area 20	0	0	0	0	0	0	0	0	0	0
	Left intermediate lateral area 20	0	0	0	0	0	0	0	0	0	0
	Right intermediate lateral area 20	0	0	0	0	0	0	0	0	0	0
	Left ventrolateral area 37	0	0	0	0	0	0	0	0	0	0
	Right ventrolateral area 37	0	0	0	0	0	0	0	0	0	0
	Left caudolateral of area 20	0	0	0	0	0	0	0	0	0	0
	Right caudolateral of area 20	0	0	0	0	0	0	0	0	0	0
	Left caudoventral of area 20	1	0	0	0	0	1	0	0	0	0
	Right caudoventral of area 20	0	0	0	0	0	0	0	0	0	0
	Left rostroventral area 20	1	0	0	0	0	1	0	0	0	0
	Right rostroventral area 20	0	0	0	0	0	0	0	0	0	0
	Left medioventral area37	0	0	0	0	0	0	0	0	0	0
	Right medioventral area37	0	0	0	0	0	0	0	0	0	0
	Left lateroventral area37	0	0	0	0	0	0	0	0	0	0
	Right lateroventral area37	0	0	0	0	0	0	0	0	0	0
	Left rostral area 35/36	0	0	0	0	0	0	0	0	0	0
	Right rostral area 35/36	0	0	0	0	0	0	0	0	0	0
	Left caudal area 35/36	0	0	0	0	0	0	0	0	0	0
	Right caudal area 35/36	0	0	0	0	0	0	0	0	0	0
	Left area TL (lateral PPHC	0	0	0	0	0	0	0	0	0	0
	Right area TL (lateral PPHC	0	0	0	0	0	0	0	0	0	0
	Left area 28/34 (EC	0	0	0	0	0	0	0	0	0	0
	Right area 28/34 (EC	0	0	0	0	0	0	0	0	0	0
	Left area TI(temporal agranular insular cortex)	0	0	0	0	0	0	0	0	0	0
	Right area TI(temporal agranular insular cortex)	0	0	0	0	0	0	0	0	0	0
	Left area TH (medial PPHC)	0	0	0	0	0	0	0	0	0	0
	Right area TH (medial PPHC)	0	0	0	0	0	0	0	0	0	0
	Left rostroposterior superior temporal sulcus	0	0	0	0	0	0	0	0	0	0
	Right rostroposterior superior temporal sulcus	0	0	0	0	0	0	0	0	0	0
	Left caudoposterior superior temporal sulcus	0	0	0	0	0	0	0	0	0	0
	Right caudoposterior superior temporal sulcus	0	0	0	0	0	0	0	0	0	0
	Left rostral area 7	0	1	1	1	1	0	0	1	1	1
	Right rostral area 7	0	0	0	1	1	0	0	1	0	0
	Left caudal area 7	0	1	1	1	1	0	1	1	1	1
	Right caudal area 7	0	1	1	1	1	0	0	1	1	1
	Left lateral area 5	0	0	0	0	0	0	0	0	0	0
	Right lateral area 5	0	0	0	0	0	0	0	0	0	0
	Left postcentral area 7	0	0	0	0	0	0	0	0	0	0
	Right postcentral area 7	1	1	0	0	0	1	0	0	0	0
	Left intraparietal area 7(hIP3)	0	0	0	0	0	0	0	0	0	0
	Right intraparietal area 7(hIP3)	0	0	0	0	0	0	0	0	0	0
	Left caudal area 39(PGp)	0	0	1	1	1	0	1	1	1	1
	Right caudal area 39(PGp)	0	0	0	1	1	0	0	1	1	1
	Left rostrodorsal area 39(Hip3)	0	1	1	1	1	0	1	1	1	1
	Right rostrodorsal area 39(Hip3)	0	1	1	1	1	0	1	1	1	1
	Left rostrodorsal area 40(PFt)	0	0	0	1	1	0	0	0	0	0
	Right rostrodorsal area 40(PFt)	0	0	0	0	0	0	0	0	0	0
	Left caudal area 40(PFm)	0	1	1	1	1	0	1	1	1	1
	Right caudal area 40(PFm)	0	1	1	1	1	0	1	1	1	1
	Left rostroventral area 39(PGa)	0	1	1	1	1	0	1	1	1	1
	Right rostroventral area 39(PGa)	0	0	1	1	1	0	0	1	1	1
	Left rostroventral area 40(PFop)	0	0	0	0	0	0	0	0	0	0
	Right rostroventral area 40(PFop)	0	0	0	0	0	0	0	0	0	0
	Left medial area 7(PEp)	0	1	1	1	1	0	1	1	1	1
	Right medial area 7(PEp)	1	1	1	1	1	1	1	1	1	1
	Left medial area 5(PEm)	0	0	0	0	0	0	0	0	0	0
	Right medial area 5(PEm)	0	0	0	0	0	0	0	0	0	0
	Left dorsomedial parietooccipital sulcus(PEr)	1	0	0	0	0	1	0	0	0	0
	Right dorsomedial parietooccipital sulcus(PEr)	0	0	0	0	0	0	0	0	0	0
	Left area 31 (Lc1)	0	0	0	0	0	0	0	0	0	0
	Right area 31 (Lc1)	0	0	0	0	0	0	0	0	0	0
	Left area 1/2/3(upper limb	1	1	0	0	0	1	0	0	0	0
	Right area 1/2/3(upper limb	1	0	0	0	0	1	0	0	0	0
	Left area 1/2/3(tongue and larynx region)	0	0	0	0	0	0	0	0	0	0
	Right area 1/2/3(tongue and larynx region)	0	0	0	0	0	0	0	0	0	0
	Left area 2	0	1	0	0	0	0	0	0	0	0
	Right area 2	1	0	0	0	0	1	0	0	0	0
	Left area1/2/3(trunk region)	1	1	1	0	0	1	1	0	0	0
	Right area1/2/3(trunk region)	1	0	0	0	0	1	0	0	0	0
	Left hypergranular insula	0	0	0	0	0	0	0	0	0	0
	Right hypergranular insula	0	0	0	0	0	0	0	0	0	0
	Left ventral agranular insula	0	0	0	0	0	0	0	0	0	0
	Right ventral agranular insula	0	0	0	0	0	0	0	0	0	0
	Left dorsal agranular insula	0	0	0	0	0	0	0	0	0	0
	Right dorsal agranular insula	0	0	0	0	0	0	0	0	0	0
	Left ventral dysgranular and granular insula	0	0	0	0	0	0	0	0	0	0
	Right ventral dysgranular and granular insula	0	0	0	0	0	0	0	0	0	0
	Left dorsal granular insula	0	0	0	0	0	0	0	0	0	0
	Right dorsal granular insula	0	0	0	0	0	0	0	0	0	0
	Left dorsal dysgranular insula	0	0	0	0	0	0	0	0	0	0
	Right dorsal dysgranular insula	0	0	0	0	0	0	0	0	0	0
	Left dorsal area 23	0	0	0	0	0	0	0	0	0	0
	Right dorsal area 23	0	0	0	0	0	0	0	0	0	0
	Left rostroventral area 24	0	0	0	0	0	0	0	0	0	0
	Right rostroventral area 24	0	0	0	0	0	0	0	0	0	0
	Left pregenual area 32	0	1	1	1	1	0	1	1	1	1
	Right pregenual area 32	1	1	1	1	1	0	1	1	1	1
	Left ventral area 23	0	0	0	0	0	0	0	0	0	0
	Right ventral area 23	1	0	0	0	0	0	0	0	0	0
	Left caudodorsal area 24	1	1	0	0	0	0	0	0	0	0
	Right caudodorsal area 24	0	1	0	0	0	0	0	0	0	0
	Left caudal area 23	0	0	0	0	0	0	0	0	0	0
	Right caudal area 23	0	0	0	0	0	0	0	0	0	0
	Left subgenual area 32	0	0	0	0	0	0	0	0	0	0
	Right subgenual area 32	0	0	0	0	0	0	0	0	0	0
	Left caudal lingual gyrus	0	0	0	0	0	0	0	0	0	0
	Right caudal lingual gyrus	0	0	0	0	0	0	0	0	0	0
	Left rostral cuneus gyrus	0	0	0	0	0	0	0	0	0	0
	Right rostral cuneus gyrus	0	0	0	0	0	0	0	0	0	0
	Left caudal cuneus gyrus	0	0	0	0	0	0	0	0	0	0
	Right caudal cuneus gyrus	0	0	0	0	0	0	0	0	0	0
	Left rostral lingual gyrus	0	0	0	0	0	0	0	0	0	0
	Right rostral lingual gyrus	0	0	0	0	0	0	0	0	0	0
	Leftventromedial parietooccipital sulcus	0	0	0	0	0	0	0	0	0	0
	Rightventromedial parietooccipital sulcus	0	0	0	0	0	0	0	0	0	0
	Left middle occipital gyrus	0	0	0	0	0	0	0	0	0	0
	Right middle occipital gyrus	0	0	0	0	0	0	0	0	0	0
	Left area V5/MT+	0	0	0	0	0	0	0	0	0	0
	Right area V5/MT+	0	0	0	0	0	0	0	0	0	0
	Left occipital polar cortex	0	0	0	0	0	0	0	0	0	0
	Right occipital polar cortex	0	0	0	0	0	0	0	0	0	0
	Left inferior occipital gyrus	0	0	0	0	0	0	0	0	0	0
	Right inferior occipital gyrus	0	0	0	0	0	0	0	0	0	0
	Left medial superior occipital gyrus	0	0	0	0	0	0	1	1	1	1
	Right medial superior occipital gyrus	0	0	0	0	0	1	1	1	1	1
	Left lateral superior occipital gyrus	0	0	0	0	0	0	0	0	1	1
	Right lateral superior occipital gyrus	0	0	0	0	0	0	0	0	0	1
Subcortical areas	Left nucleus accumbens	0	0	0	0	0	0	0	0	0	0
	Right nucleus accumbens	0	0	0	0	0	0	0	0	0	0
	Left amygdala	0	0	0	0	0	0	0	0	0	0
	Right amygdala	0	0	0	0	0	0	0	0	0	0
	Left caudate	1	0	0	0	0	0	0	0	0	0
	Right caudate	0	0	0	0	0	0	0	0	0	0
	Left hippocampus	0	0	0	0	0	0	0	0	0	0
	Right hippocampus	0	0	0	0	0	0	0	0	0	0
	Left pallidum	0	0	0	0	0	0	0	0	0	0
	Right pallidum	0	0	0	0	0	0	0	0	0	0
	Left putamen	0	0	0	0	0	0	0	0	0	0
	Right putamen	0	0	0	0	0	0	0	0	0	0
	Left thalamus	1	0	0	0	0	1	0	0	0	0
	Right thalamus	1	0	0	0	0	1	0	0	0	0

## Sheet: Figure 3b
Regions		t-statistic					q-value
		Step 1	Step 2	Step 3	Step 4	Step 5	Step 1	Step 2	Step 3	Step 4	Step 5
Cortical areas	Left medial area 8	-0.462744	-2.30152	-2.52454	-3.11531	-3.24804	0.789452	0.0762092	0.0536914	0.023745	0.0201192
	Right medial area 8	-0.38794	-0.738632	-1.45104	-1.72557	-1.93688	0.810725	0.584204	0.284381	0.201061	0.152188
	Left dorsolateral area 8	-0.0556429	-2.15718	-2.15606	-2.41992	-2.44968	0.98875	0.0992351	0.0971604	0.0661415	0.0670767
	Right dorsolateral area 8	-2.74404	-2.1771	-2.48434	-2.22326	-2.25884	0.0681574	0.0958133	0.0556343	0.0923528	0.0907328
	Left lateral area 9	-0.758205	-1.46931	-1.02334	-1.3483	-1.43388	0.647771	0.259271	0.447333	0.334664	0.312314
	Right lateral area 9	-0.801142	-0.0459788	-0.270358	-0.310249	-0.519571	0.633609	0.976457	0.881664	0.856106	0.723522
	Left dorsolateral area 6	-0.724768	-2.0892	-2.90101	-3.02166	-3.10835	0.649256	0.106736	0.0323845	0.0269427	0.024556
	Right dorsolateral area 6	0.0203745	-1.3111	-1.78165	-2.20677	-2.3535	0.997315	0.322567	0.176707	0.094266	0.0787797
	Left medial area 6	-0.880778	-2.92759	-3.11782	-3.21469	-3.17306	0.578488	0.0302147	0.0216558	0.0193164	0.0221359
	Right medial area 6	-1.38536	-1.52152	-2.10058	-2.22094	-2.35717	0.375615	0.244542	0.101331	0.0923528	0.0787797
	Leftmedial area 9	-0.601884	0.0232189	-0.571087	-0.729379	-1.00267	0.703384	0.989487	0.696071	0.607839	0.486954
	Rightmedial area 9	-0.99603	-0.586218	-0.138565	-0.285238	-0.343647	0.53195	0.658413	0.924176	0.868632	0.831769
	Left medial area 10	0.608882	0.921434	0.764819	0.624807	0.455916	0.703384	0.491163	0.593864	0.663167	0.761142
	Right medial area 10	0.621528	1.95515	1.3906	1.4335	1.18513	0.703384	0.134245	0.310042	0.293933	0.409327
	Left dorsal area 9/46	-3.05309	-2.57437	-2.27914	-1.75772	-1.66032	0.0344499	0.0517604	0.0752543	0.191889	0.231144
	Right dorsal area 9/46	-1.6524	-1.39152	-1.29027	-1.011	-0.971886	0.28063	0.290282	0.340556	0.477556	0.501205
	Left inferior frontal junction	-2.49346	-2.60821	-3.36215	-3.52137	-3.71063	0.0955741	0.0517604	0.0141529	0.0152899	0.0123932
	Right inferior frontal junction	-1.40367	-1.62369	-1.95788	-1.98791	-2.07075	0.370674	0.214359	0.13655	0.132113	0.124121
	Left area 46	0.781242	0.959046	1.05738	0.879866	0.777968	0.633751	0.479306	0.435722	0.538911	0.576637
	Right area 46	1.70987	1.38318	1.36053	1.03554	0.860482	0.269536	0.292331	0.319412	0.472799	0.553886
	Left ventral area 9/46	-0.616622	-1.47722	-1.21844	-1.51716	-1.52514	0.703384	0.257499	0.359889	0.270032	0.272623
	Right ventral area 9/46	0.4432	1.23694	0.637343	0.533964	0.305752	0.789452	0.348395	0.652991	0.731122	0.840063
	Left ventrolateral area 8	-1.21488	-2.45731	-1.78914	-1.76969	-1.69106	0.432738	0.0604044	0.175704	0.189078	0.22641
	Right ventrolateral area 8	-0.20891	-0.147656	-0.426321	-0.321486	-0.463356	0.921113	0.915478	0.807354	0.850769	0.758863
	Left ventrolateral area 6	-1.11739	-2.88911	-3.39897	-3.31095	-3.30718	0.474414	0.0302147	0.0134975	0.018031	0.0201192
	Right ventrolateral area 6	-1.17544	-1.5952	-1.57936	-1.47769	-1.42567	0.446883	0.222911	0.226025	0.27758	0.312314
	Left lateral area10	1.78937	2.90853	2.3013	1.9881	1.65813	0.254434	0.0302147	0.0737953	0.132113	0.231144
	Right lateral area10	1.57959	2.57993	1.75196	1.39522	1.1443	0.309295	0.0517604	0.184035	0.312644	0.424669
	Leftdorsal area 44	0.0591752	-0.352629	-0.352947	-0.454481	-0.536147	0.98875	0.795844	0.832301	0.775779	0.717442
	Rightdorsal area 44	0.00336961	1.66369	1.14304	1.01195	0.790706	0.997315	0.203142	0.393262	0.477556	0.570171
	Left inferior frontal sulcus	2.49996	0.949898	0.654708	0.0711035	-0.212649	0.0955741	0.480602	0.646209	0.958816	0.877855
	Right inferior frontal sulcus	2.49116	2.52702	3.25201	2.90548	2.76485	0.0955741	0.0533265	0.016474	0.0308752	0.0404958
	Left caudal area 45	1.67558	-0.377172	-0.256664	-0.824233	-0.962332	0.271027	0.783443	0.884618	0.562564	0.501205
	Right caudal area 45	1.24541	2.98966	2.45115	2.44722	2.16597	0.42898	0.0302147	0.0567896	0.0626089	0.107423
	Left rostral area 45	1.55995	0.527721	0.616459	0.251949	0.148978	0.317707	0.683833	0.666287	0.879939	0.910184
	Right rostral area 45	1.07098	1.57879	1.34662	1.29467	1.13514	0.488413	0.22744	0.323922	0.353239	0.427842
	Left opercular area 44	0.351452	0.225599	-0.175775	-0.210015	-0.338717	0.833587	0.875735	0.922442	0.898044	0.831769
	Right opercular area 44	0.897867	0.173352	0.276201	0.159944	0.161593	0.568401	0.902616	0.881171	0.928365	0.905942
	Left ventral area 44	-0.599828	0.0775277	-0.0560455	0.0399695	0.0050198	0.703384	0.964116	0.967686	0.976885	0.996
	Right ventral area 44	-0.551282	0.16854	-0.391864	-0.433669	-0.576145	0.736714	0.902616	0.815511	0.779962	0.697947
	Left medial area 14	1.78691	1.51046	2.12417	2.00554	1.98475	0.254434	0.245678	0.099995	0.131646	0.141724
	Right medial area 14	0.416138	-0.579586	-0.194687	-0.280473	-0.304234	0.799106	0.659703	0.919146	0.868632	0.840063
	Left orbital area 12/47	1.80878	1.60782	0.334948	-0.0812741	-0.348978	0.254434	0.219312	0.839217	0.958816	0.831769
	Right orbital area 12/47	1.83074	1.47796	1.31218	0.719515	0.540376	0.254434	0.257499	0.334527	0.609263	0.717442
	Left lateral area 11	3.56562	3.00358	2.80639	2.01166	1.84645	0.0158571	0.0302147	0.0347657	0.131451	0.173149
	Right lateral area 11	2.50395	2.88123	2.57284	2.27347	2.07134	0.0955741	0.0302147	0.0531103	0.0894971	0.124121
	Left medial area 11	1.71868	2.00008	1.74823	1.62991	1.47732	0.269191	0.123914	0.184035	0.234973	0.295948
	Right medial area 11	1.07823	1.34217	1.28439	0.980734	0.836455	0.486596	0.309939	0.340556	0.493195	0.556255
	Left area 13	-0.247875	1.87071	1.29898	1.43333	1.33921	0.899348	0.153478	0.339717	0.293933	0.345909
	Right area 13	1.36704	2.35156	2.15477	2.18513	2.03953	0.384331	0.0730622	0.0971604	0.098019	0.12981
	Left lateral area 12/47	2.02356	0.185795	-0.147994	-0.830534	-1.01594	0.216793	0.901091	0.924176	0.562564	0.486954
	Right lateral area 12/47	0.456808	0.763614	0.188037	-0.0813161	-0.286395	0.789452	0.577627	0.919146	0.958816	0.842621
	Left area 4(head and face region)	-3.11941	-4.05378	-3.96228	-3.74092	-3.41669	0.0326086	0.00414646	0.0060209	0.0106634	0.0195709
	Right area 4(head and face region)	-1.54681	-1.26265	-1.59191	-1.47978	-1.4694	0.32218	0.34132	0.222407	0.27758	0.297629
	Left caudal dorsolateral area 6	-2.05734	-3.07398	-3.00474	-2.95512	-2.74365	0.204685	0.0274051	0.0284093	0.0294256	0.0404958
	Right caudal dorsolateral area 6	-3.48167	-3.2347	-3.45199	-3.33296	-3.24196	0.017575	0.0202437	0.0134975	0.0180291	0.0201192
	Left area 4(upper limb region)	-2.66192	-2.51506	-2.8664	-2.7482	-2.70205	0.0731026	0.0540643	0.0331715	0.0422384	0.0423465
	Right area 4(upper limb region)	-1.90824	-2.33718	-2.45696	-2.52202	-2.47352	0.242336	0.0730622	0.0567896	0.0530436	0.0668363
	Left area 4(trunk region)	-1.51652	-1.51052	-1.71691	-1.60149	-1.61843	0.337729	0.245678	0.190824	0.246293	0.243363
	Right area 4(trunk region)	-0.700729	-1.56701	-1.23327	-1.38662	-1.3064	0.654441	0.229599	0.35825	0.314919	0.356249
	Left area 4(tongue and larynx region)	-2.28862	-0.876205	-0.404413	0.00719931	0.298945	0.133729	0.512914	0.809226	0.994264	0.840366
	Right area 4(tongue and larynx region)	-1.33267	-1.11903	-1.24008	-1.10368	-1.00314	0.389575	0.408829	0.356731	0.443473	0.486954
	Left caudal ventrolateral area 6	-2.24017	-1.7677	-2.43488	-2.22571	-2.26112	0.14382	0.180193	0.0583472	0.0923528	0.0907328
	Right caudal ventrolateral area 6	-0.921934	-0.80707	-0.919732	-1.09295	-1.21834	0.556606	0.551105	0.499429	0.444621	0.396348
	Left area1/2/3 (lower limb region)	-3.23913	-2.80051	-2.59313	-2.27067	-2.03017	0.0285493	0.0352765	0.0513022	0.0894971	0.130922
	Right area1/2/3 (lower limb region)	-2.68461	-2.95514	-2.84714	-2.55394	-2.36051	0.0729829	0.0302147	0.033486	0.0495132	0.0787797
	Left area 4	-3.83691	-3.21781	-2.45507	-1.99134	-1.62116	0.0125604	0.0202437	0.0567896	0.132113	0.243363
	Right area 4	-2.21866	-1.77897	-1.74858	-1.52938	-1.32864	0.148168	0.179577	0.184035	0.270032	0.349507
	Left medial area 38	2.47596	2.11359	2.05453	1.56474	1.39063	0.0965778	0.104204	0.111715	0.256235	0.329226
	Right medial area 38	3.67561	4.14098	4.02107	3.65956	3.53653	0.0140832	0.0039916	0.0060209	0.0106634	0.0160273
	Left area 41/42	0.750704	-0.575832	-0.959351	-1.1407	-1.20805	0.647771	0.659703	0.480169	0.433393	0.397774
	Right area 41/42	-1.00558	-0.742876	-0.980299	-1.13614	-1.20691	0.53195	0.584204	0.471372	0.433393	0.397774
	LeftTE1.0 and TE1.2	-1.1841	-1.05474	-1.22186	-0.906954	-0.871669	0.444196	0.446451	0.359889	0.535352	0.553886
	RightTE1.0 and TE1.2	-0.421322	0.178581	0.148991	0.243072	0.220243	0.798852	0.902616	0.924176	0.88314	0.876823
	Left caudal area 22	1.93448	2.31267	1.93466	1.73263	1.52632	0.242336	0.0762092	0.137545	0.200194	0.272623
	Right caudal area 22	3.0102	2.91276	3.39623	3.33972	3.25515	0.0372378	0.0302147	0.0134975	0.0180291	0.0201192
	Left lateral area 38	2.37532	2.50361	2.52662	1.96227	1.75628	0.114212	0.0547487	0.0536914	0.135188	0.201026
	Right lateral area 38	2.85125	2.84971	2.77521	2.66453	2.47987	0.0545729	0.0322512	0.0356625	0.0457863	0.0668363
	Left rostral area 22	1.15169	3.46473	3.24652	3.07419	2.89781	0.457108	0.0149154	0.016474	0.0248974	0.036239
	Right rostral area 22	1.7309	2.93413	2.86051	2.62622	2.44989	0.268836	0.0302147	0.0331715	0.0463828	0.0670767
	Left caudal area 21	0.972588	1.55378	0.796376	0.469545	0.259776	0.539037	0.233542	0.576031	0.77402	0.856519
	Right caudal area 21	0.935836	1.27321	0.951132	0.675038	0.526292	0.553111	0.339504	0.482987	0.635121	0.721791
	Left rostral area 21	1.41731	2.93627	2.41437	2.10741	1.88179	0.365212	0.0302147	0.0606293	0.110459	0.164015
	Right rostral area 21	3.39623	3.29034	2.7891	2.24011	1.92335	0.0209368	0.0202437	0.035502	0.0923528	0.153853
	Left dorsolateral area37	0.620198	1.69986	1.28595	1.09623	0.84571	0.703384	0.197585	0.340556	0.444621	0.554931
	Right dorsolateral area37	0.728918	0.303774	-0.0382565	-0.267601	-0.491813	0.649256	0.827399	0.973874	0.872523	0.742847
	Left anterior superior temporal sulcus	0.00390908	0.76725	0.745986	0.418739	0.159335	0.997315	0.577627	0.603309	0.788567	0.905942
	Right anterior superior temporal sulcus	-0.0866127	2.08027	1.24802	0.95875	0.664979	0.979161	0.10769	0.354538	0.506229	0.64887
	Left intermediate ventral area 20	2.56867	4.33308	3.45146	3.26006	2.98599	0.09154	0.0039916	0.0134975	0.0193164	0.0302214
	Right intermediate ventral area 20	1.45192	2.10976	1.64622	1.31563	1.1771	0.34966	0.104204	0.211645	0.34337	0.41164
	Left extreme lateroventral area37	2.27148	2.11345	1.40996	0.74359	0.575601	0.136202	0.104204	0.304312	0.600098	0.697947
	Right extreme lateroventral area37	0.796263	1.65536	1.63562	1.23968	1.03839	0.633609	0.204731	0.211645	0.382274	0.480808
	Left rostral area 20	3.36622	3.33669	3.32983	2.97162	2.83637	0.0209368	0.019287	0.0148042	0.0294256	0.0404958
	Right rostral area 20	2.8144	3.73581	3.43804	3.35848	3.22724	0.0580298	0.00807043	0.0134975	0.0180291	0.0201192
	Left intermediate lateral area 20	1.88755	1.54959	1.39414	0.894482	0.825281	0.242893	0.233542	0.310042	0.538911	0.557045
	Right intermediate lateral area 20	3.76756	2.38972	2.11636	1.52484	1.34417	0.0125604	0.0680032	0.099995	0.270032	0.345792
	Left ventrolateral area 37	0.908757	0.889924	0.370675	-0.0741095	-0.286541	0.56342	0.508703	0.825576	0.958816	0.842621
	Right ventrolateral area 37	0.517634	0.733484	0.237886	-0.158191	-0.441328	0.756419	0.584204	0.891343	0.928365	0.769433
	Left caudolateral of area 20	1.62025	1.89883	2.13523	2.15597	2.09577	0.295788	0.147376	0.0992502	0.102333	0.121821
	Right caudolateral of area 20	1.68194	2.88597	2.80542	2.66451	2.51521	0.271027	0.0302147	0.0347657	0.0457863	0.0622657
	Left caudoventral of area 20	1.85985	1.9404	2.29916	1.56185	1.53852	0.253733	0.13725	0.0737953	0.256235	0.270753
	Right caudoventral of area 20	1.44521	2.78654	2.34796	2.39538	2.32725	0.350387	0.0357718	0.0688593	0.0681513	0.0827796
	Left rostroventral area 20	0.963167	2.3434	2.71722	1.63948	1.58545	0.542721	0.0730622	0.0395407	0.234973	0.254269
	Right rostroventral area 20	2.9139	3.417	2.88022	2.60606	2.31423	0.0475141	0.0159954	0.0331715	0.0463828	0.0827796
	Left medioventral area37	-0.739076	-0.875671	-1.89887	-1.80865	-1.84131	0.649256	0.512914	0.143979	0.179794	0.173149
	Right medioventral area37	0.445973	-2.34164	-2.24585	-2.38492	-2.24015	0.789452	0.0730622	0.0796283	0.068869	0.0932683
	Left lateroventral area37	1.00025	1.26137	0.248676	-0.265772	-0.423181	0.53195	0.34132	0.887062	0.872523	0.776699
	Right lateroventral area37	1.34321	0.737077	-0.419293	-0.882073	-1.08459	0.386062	0.584204	0.80846	0.538911	0.456953
	Left rostral area 35/36	2.34625	2.18209	2.52709	2.3976	2.43835	0.11831	0.0958133	0.0536914	0.0681513	0.0678126
	Right rostral area 35/36	4.96438	3.14304	3.48791	2.95048	2.88745	0.000361148	0.024401	0.0134975	0.0294256	0.036239
	Left caudal area 35/36	1.93736	2.57935	2.81476	2.71921	2.7364	0.242336	0.0517604	0.0347657	0.0424162	0.0404958
	Right caudal area 35/36	1.97747	3.26752	2.97115	3.10361	3.00009	0.231194	0.0202437	0.029965	0.023745	0.0302214
	Left area TL (lateral PPHC	0.542175	1.73674	2.90094	3.45061	3.50798	0.740433	0.188546	0.0323845	0.0174056	0.0160273
	Right area TL (lateral PPHC	1.78421	0.990981	2.63661	2.58717	2.6678	0.254434	0.469887	0.0464205	0.0479064	0.0444994
	Left area 28/34 (EC	0.827523	1.05555	1.24999	1.17147	1.10772	0.61911	0.446451	0.354538	0.415487	0.443856
	Right area 28/34 (EC	1.13893	2.4493	2.29402	2.1737	2.05173	0.462943	0.0604044	0.0737953	0.099379	0.127861
	Left area TI(temporal agranular insular cortex)	0.291612	2.64729	2.4939	2.63138	2.55497	0.872157	0.0495376	0.0551937	0.0463828	0.058348
	Right area TI(temporal agranular insular cortex)	0.512954	3.22557	2.49795	2.64955	2.46063	0.756419	0.0202437	0.0551937	0.0457863	0.0670767
	Left area TH (medial PPHC)	0.452912	0.0187399	0.96315	1.18996	1.35047	0.789452	0.989487	0.480169	0.406339	0.344863
	Right area TH (medial PPHC)	0.325676	1.75896	1.87811	2.22646	2.26444	0.847169	0.181717	0.147769	0.0923528	0.0907328
	Left rostroposterior superior temporal sulcus	-0.158943	1.19461	-0.0710218	-0.450949	-0.805355	0.941118	0.368872	0.965001	0.775779	0.565627
	Right rostroposterior superior temporal sulcus	0.244658	-0.975085	-1.11193	-1.51087	-1.68697	0.899348	0.473555	0.407886	0.270032	0.22641
	Left caudoposterior superior temporal sulcus	1.76343	0.682451	0.641505	0.115572	-0.0940584	0.262061	0.617053	0.652991	0.946137	0.94199
	Right caudoposterior superior temporal sulcus	0.78245	1.00045	0.259648	-0.0678583	-0.322402	0.633751	0.469308	0.884618	0.958816	0.837232
	Left rostral area 7	0.582457	-0.859193	-0.935043	-1.13177	-1.00584	0.714	0.521862	0.491456	0.433393	0.486954
	Right rostral area 7	1.23025	0.0105445	-0.150849	-0.44819	-0.536979	0.42898	0.991599	0.924176	0.775779	0.717442
	Left caudal area 7	-1.73216	-1.0053	-1.15691	-0.795678	-0.688417	0.268836	0.469308	0.387128	0.576578	0.637159
	Right caudal area 7	-1.39046	-0.528787	-0.990314	-0.948829	-1.02026	0.375615	0.683833	0.467325	0.510306	0.486954
	Left lateral area 5	1.48441	-0.601453	-0.410224	-0.563501	-0.57343	0.340242	0.653303	0.80846	0.710126	0.697947
	Right lateral area 5	-2.1425	-1.66873	-2.36228	-2.1477	-2.18096	0.170876	0.202939	0.0674857	0.102971	0.105125
	Left postcentral area 7	-1.69738	-1.67141	-2.3201	-2.22538	-2.2353	0.271027	0.202939	0.0728899	0.0923528	0.0932683
	Right postcentral area 7	-1.2825	-1.86365	-1.70839	-1.80115	-1.67827	0.413769	0.154218	0.192375	0.179794	0.226522
	Left intraparietal area 7(hIP3)	-0.203449	-0.423867	-0.666923	-0.866091	-0.952108	0.921275	0.749093	0.639969	0.542658	0.501205
	Right intraparietal area 7(hIP3)	-0.217546	-1.00132	-1.03318	-1.25267	-1.3037	0.918215	0.469308	0.443507	0.376852	0.356249
	Left caudal area 39(PGp)	0.649683	2.09893	2.11836	2.11989	2.11516	0.688986	0.105595	0.099995	0.108652	0.11798
	Right caudal area 39(PGp)	1.18983	1.68417	1.93514	1.88029	1.90429	0.44368	0.200343	0.137545	0.15889	0.157864
	Left rostrodorsal area 39(Hip3)	-1.19429	-2.12414	-1.90244	-1.96469	-1.92114	0.44368	0.104204	0.143979	0.135188	0.153853
	Right rostrodorsal area 39(Hip3)	-0.696077	0.594345	0.0140264	0.298504	0.261562	0.654441	0.655455	0.988825	0.861858	0.856519
	Left rostrodorsal area 40(PFt)	-0.0782245	-2.82253	-3.18668	-3.15754	-3.11409	0.981557	0.0339843	0.0186129	0.0220564	0.024556
	Right rostrodorsal area 40(PFt)	0.0319916	-2.55421	-2.53735	-2.72984	-2.61344	0.996764	0.0531556	0.0536914	0.0422384	0.0507128
	Left caudal area 40(PFm)	-0.37634	1.25113	1.1859	1.45589	1.46415	0.816462	0.34251	0.374258	0.286709	0.297829
	Right caudal area 40(PFm)	-0.120769	-1.12796	-1.08865	-0.998621	-0.941439	0.955182	0.408622	0.417616	0.483328	0.505837
	Left rostroventral area 39(PGa)	1.82324	1.28729	1.80141	1.83301	1.86591	0.254434	0.333785	0.17293	0.174317	0.167892
	Right rostroventral area 39(PGa)	1.82491	-0.666267	-0.0514237	-0.341536	-0.24231	0.254434	0.622902	0.967686	0.842131	0.86687
	Left rostroventral area 40(PFop)	-1.47772	-1.39132	-1.38201	-1.04088	-0.860636	0.340242	0.290282	0.312326	0.472214	0.553886
	Right rostroventral area 40(PFop)	-1.49218	-3.48006	-3.72544	-3.69225	-3.63888	0.340242	0.0149154	0.00838416	0.0106634	0.013407
	Left medial area 7(PEp)	-1.01403	0.434765	-0.13256	0.136623	0.108048	0.529371	0.743974	0.924176	0.937523	0.934949
	Right medial area 7(PEp)	0.0529247	0.2999	0.276057	0.223487	0.200789	0.98875	0.827399	0.881171	0.895363	0.880397
	Left medial area 5(PEm)	-1.21962	-2.88516	-2.76971	-2.93229	-2.89113	0.432738	0.0302147	0.0356625	0.0294256	0.036239
	Right medial area 5(PEm)	-1.48102	-0.97294	-1.03605	-0.867998	-0.81562	0.340242	0.473555	0.443507	0.542658	0.561098
	Left dorsomedial parietooccipital sulcus(PEr)	-0.331609	-0.946012	-0.72485	-0.699449	-0.633027	0.846373	0.480602	0.604415	0.621043	0.663862
	Right dorsomedial parietooccipital sulcus(PEr)	0.0406598	-0.922198	-1.11942	-1.01852	-0.973119	0.994244	0.491163	0.405777	0.477556	0.501205
	Left area 31 (Lc1)	-0.599632	-1.35097	-1.64212	-1.57719	-1.57915	0.703384	0.307447	0.211645	0.255927	0.254937
	Right area 31 (Lc1)	1.78816	0.22156	-0.0582417	-0.147532	-0.208926	0.254434	0.875735	0.967686	0.932854	0.877855
	Left area 1/2/3(upper limb	-1.10799	-2.44727	-2.54272	-2.55987	-2.51586	0.474414	0.0604044	0.0536914	0.0495132	0.0622657
	Right area 1/2/3(upper limb	-1.69141	-2.01095	-1.93447	-1.79823	-1.7659	0.271027	0.123914	0.137545	0.179794	0.199174
	Left area 1/2/3(tongue and larynx region)	-0.133927	-0.614475	-0.335304	-0.210736	-0.0746446	0.9522	0.651388	0.839217	0.898044	0.95335
	Right area 1/2/3(tongue and larynx region)	-3.83566	-3.10304	-3.26012	-3.02187	-2.80291	0.0125604	0.0262928	0.016474	0.0269427	0.0404958
	Left area 2	-2.14195	-3.98393	-4.05289	-3.98542	-3.85752	0.170876	0.00414646	0.0060209	0.00734303	0.00996827
	Right area 2	0.750387	-1.64678	-1.72314	-1.98126	-1.9989	0.647771	0.206444	0.190201	0.132539	0.138968
	Left area1/2/3(trunk region)	-1.99043	-1.70786	-1.68355	-1.48417	-1.36689	0.229162	0.196364	0.200508	0.27758	0.3407
	Right area1/2/3(trunk region)	-1.589	-1.72456	-1.60269	-1.34108	-1.17016	0.307242	0.191515	0.221573	0.336211	0.413229
	Left hypergranular insula	-0.250536	1.12119	0.518176	0.633415	0.660128	0.899348	0.408829	0.732519	0.66166	0.649129
	Right hypergranular insula	-0.949542	-0.050575	-0.150246	0.0260606	0.108832	0.545952	0.976457	0.924176	0.98363	0.934949
	Left ventral agranular insula	1.50382	2.2271	1.3318	1.04586	0.671298	0.340242	0.0896034	0.32566	0.471911	0.647419
	Right ventral agranular insula	1.80342	3.60663	3.74153	4.01267	3.82956	0.254434	0.0112926	0.00838416	0.00734303	0.00996827
	Left dorsal agranular insula	-1.71701	-0.560231	-1.03513	-0.766693	-0.826045	0.269191	0.665107	0.443507	0.588875	0.557045
	Right dorsal agranular insula	-0.786746	-0.612665	-0.146457	-0.0741034	-0.0360396	0.633751	0.651388	0.924176	0.958816	0.980042
	Left ventral dysgranular and granular insula	1.68173	3.95383	3.75958	3.40638	3.21968	0.271027	0.00414646	0.00838416	0.0180291	0.0201192
	Right ventral dysgranular and granular insula	1.35746	2.39105	3.17895	3.2213	3.30865	0.384331	0.0680032	0.0186129	0.0193164	0.0201192
	Left dorsal granular insula	-1.11361	-1.03997	-1.61714	-1.18954	-1.14504	0.474414	0.453706	0.217197	0.406339	0.424669
	Right dorsal granular insula	0.949507	0.117513	0.739578	0.833051	0.95604	0.545952	0.935831	0.603309	0.562564	0.501205
	Left dorsal dysgranular insula	1.23444	-0.956307	-0.387286	-0.455076	-0.235124	0.42898	0.479306	0.815511	0.775779	0.868677
	Right dorsal dysgranular insula	1.23895	0.491753	0.856141	0.883692	0.958266	0.42898	0.705378	0.54018	0.538911	0.501205
	Left dorsal area 23	-0.725078	-2.13794	-1.95054	-2.01267	-1.94459	0.649256	0.102597	0.137242	0.131451	0.151439
	Right dorsal area 23	-1.49073	-2.54021	-2.65561	-2.70447	-2.66862	0.340242	0.0531556	0.0450034	0.0431305	0.0444994
	Left rostroventral area 24	1.32089	0.466437	0.800157	0.672946	0.765184	0.391258	0.722063	0.576031	0.635121	0.583161
	Right rostroventral area 24	1.16311	1.39203	1.25267	1.63149	1.68371	0.452315	0.290282	0.354538	0.234973	0.22641
	Left pregenual area 32	-0.717927	-0.813288	-0.361306	-0.373559	-0.345332	0.651041	0.551105	0.829379	0.823089	0.831769
	Right pregenual area 32	-2.6762	-2.58342	-2.10676	-1.56575	-1.26086	0.0729829	0.0517604	0.101071	0.256235	0.377584
	Left ventral area 23	-3.54886	-1.69552	-1.67917	-1.01699	-0.835122	0.0158571	0.197585	0.200508	0.477556	0.556255
	Right ventral area 23	-1.60892	-1.5762	-1.15836	-0.822538	-0.618417	0.298893	0.22744	0.387128	0.562564	0.672119
	Left caudodorsal area 24	-2.68887	-2.00203	-2.29237	-1.80178	-1.61747	0.0729829	0.123914	0.0737953	0.179794	0.243363
	Right caudodorsal area 24	-0.696675	-1.85535	-1.33362	-1.11152	-0.850378	0.654441	0.155391	0.32566	0.443473	0.554769
	Left caudal area 23	-0.923506	-2.29691	-2.26306	-2.02127	-1.81221	0.556606	0.0762092	0.0773008	0.131451	0.182377
	Right caudal area 23	-0.509247	-2.90621	-2.557	-2.6095	-2.31483	0.756419	0.0302147	0.0536914	0.0463828	0.0827796
	Left subgenual area 32	3.12111	2.60258	2.96184	2.78388	2.73515	0.0326086	0.0517604	0.029965	0.0392342	0.0404958
	Right subgenual area 32	1.25301	0.605752	0.725181	0.509742	0.466535	0.427525	0.653303	0.604415	0.743664	0.758863
	Left caudal lingual gyrus	-0.395484	-1.02377	-0.131796	0.345143	0.641347	0.810725	0.462041	0.924176	0.842131	0.660771
	Right caudal lingual gyrus	-0.181132	0.0530959	0.668731	0.812274	1.02225	0.931309	0.976457	0.639969	0.567094	0.486954
	Left rostral cuneus gyrus	-1.83757	1.25737	1.91271	2.561	2.7531	0.254434	0.34132	0.142861	0.0495132	0.0404958
	Right rostral cuneus gyrus	1.31969	1.87602	2.46599	2.80362	3.01993	0.391258	0.153351	0.0567896	0.0381294	0.0302214
	Left caudal cuneus gyrus	-1.08186	0.344188	0.791472	1.31917	1.60414	0.486596	0.798875	0.576401	0.34337	0.247445
	Right caudal cuneus gyrus	3.21918	2.54722	3.0302	2.80439	2.81182	0.0285493	0.0531556	0.02737	0.0381294	0.0404958
	Left rostral lingual gyrus	-2.45977	-0.622562	0.184934	1.10411	1.42417	0.097922	0.650542	0.919146	0.443473	0.312314
	Right rostral lingual gyrus	-3.08945	-0.674064	-0.702067	0.122717	0.324053	0.0326086	0.620208	0.618956	0.944642	0.837232
	Leftventromedial parietooccipital sulcus	0.0111821	-0.51197	0.540289	0.925634	1.25284	0.997315	0.69282	0.717867	0.524479	0.379756
	Rightventromedial parietooccipital sulcus	0.441969	0.357803	0.411919	0.759892	0.86066	0.789452	0.795495	0.80846	0.590741	0.553886
	Left middle occipital gyrus	0.129716	1.77337	1.89459	2.0372	2.07009	0.9522	0.179863	0.143979	0.128783	0.124121
	Right middle occipital gyrus	-0.0143096	0.654072	0.803814	0.776377	0.795778	0.997315	0.629053	0.576031	0.588252	0.569636
	Left area V5/MT+	1.89666	1.33209	1.21777	0.888974	0.855894	0.242336	0.313164	0.359889	0.538911	0.553961
	Right area V5/MT+	1.90596	1.43038	1.09046	0.515078	0.309539	0.242336	0.276634	0.417616	0.743168	0.840063
	Left occipital polar cortex	0.795962	2.67849	2.51629	2.93983	2.98491	0.633609	0.0464785	0.0538826	0.0294256	0.0302214
	Right occipital polar cortex	0.195412	0.918511	0.911443	1.20241	1.28179	0.923639	0.491163	0.502343	0.403918	0.367125
	Left inferior occipital gyrus	1.47105	1.20499	1.34372	1.07713	1.08022	0.340891	0.365098	0.323922	0.452618	0.456953
	Right inferior occipital gyrus	-0.14412	-0.244297	-0.58258	-0.437987	-0.428671	0.949128	0.865223	0.69036	0.779962	0.776089
	Left medial superior occipital gyrus	0.736333	2.63385	3.44037	3.81777	3.99207	0.649256	0.0502086	0.0134975	0.0104183	0.00996827
	Right medial superior occipital gyrus	3.09548	4.21057	4.5461	4.43795	4.41322	0.0326086	0.0039916	0.00226262	0.00356911	0.00395665
	Left lateral superior occipital gyrus	1.91551	1.91897	2.69155	2.73069	2.77666	0.242336	0.142447	0.0415696	0.0422384	0.0404958
	Right lateral superior occipital gyrus	1.27685	2.00785	1.59351	1.51183	1.35113	0.414053	0.123914	0.222407	0.270032	0.344863
Subcortical areas	Left nucleus accumbens	0.990244	0.718469	1.18664	1.49508	1.55246	0.532669	0.592431	0.374258	0.275809	0.266055
	Right nucleus accumbens	0.388973	0.743679	1.52306	1.69197	1.95771	0.810725	0.584204	0.250124	0.213403	0.148864
	Left amygdala	-0.695092	0.8108	1.63449	1.94092	2.14071	0.654441	0.551105	0.211645	0.140278	0.112554
	Right amygdala	2.52599	2.69811	2.92332	3.22647	3.35493	0.0955741	0.0450847	0.0323845	0.0193164	0.0201192
	Left caudate	-2.36998	-1.80005	-0.739536	0.326995	1.05028	0.114212	0.173436	0.603309	0.850352	0.475429
	Right caudate	-2.43839	-2.21225	-1.36869	-0.63118	0.0302136	0.100741	0.0916415	0.317329	0.66166	0.980307
	Left hippocampus	-0.423575	0.993132	1.73994	2.65744	2.76662	0.798852	0.469887	0.185427	0.0457863	0.0404958
	Right hippocampus	0.167917	2.18406	2.13546	2.46433	2.41894	0.93803	0.0958133	0.0992502	0.0609018	0.0700675
	Left pallidum	1.75444	2.30856	2.36163	2.61947	2.71452	0.263236	0.0762092	0.0674857	0.0463828	0.0418947
	Right pallidum	1.34308	1.95986	2.00157	1.31539	1.22822	0.386062	0.134245	0.124957	0.34337	0.392877
	Left putamen	1.35632	0.272559	0.732356	0.770903	0.95397	0.384331	0.845934	0.604415	0.588875	0.501205
	Right putamen	1.90449	2.53525	2.73323	2.81205	2.76487	0.242336	0.0531556	0.0386876	0.0381294	0.0404958
	Left thalamus	-1.104	-0.978866	-0.233378	0.184773	0.738836	0.474414	0.473555	0.891343	0.914883	0.600353
	Right thalamus	-0.974894	-0.562116	0.126047	0.718711	1.30662	0.539037	0.665107	0.924604	0.609263	0.356249

## Sheet: Figure 4a
Network		Step 1	Step 2	Step 3	Step 4	Step 5
Visual	t-statistic	1.67762	2.17474	2.58978	2.77322	2.86635
	q-value	0.123962	0.0495623	0.0233035	0.0149626	0.0126048
Somatomotor	t-statistic	-3.5564	-3.4453	-3.56525	-3.53451	-3.4993
	q-value	0.00401496	0.00401496	0.00401496	0.00401496	0.00401496
Dorsal attention	t-statistic	-0.358954	-1.56932	-2.19921	-2.39074	-2.45106
	q-value	0.73315	0.150293	0.0480266	0.0322698	0.0289229
Ventral attention	t-statistic	-2.82494	-2.5569	-2.21889	-1.79554	-1.55905
	q-value	0.0134197	0.0245547	0.0475809	0.103982	0.150293
Limbic	t-statistic	4.86556	4.02786	3.7261	3.35519	3.1826
	q-value	0.000140707	0.00233576	0.00401496	0.00452859	0.00742775
Frontoparietal	t-statistic	-1.4633	-1.35114	-1.67833	-1.78233	-1.94435
	q-value	0.172954	0.201672	0.123962	0.104364	0.078752
Default-mode	t-statistic	3.66391	2.86135	2.44533	1.93081	1.53122
	q-value	0.00401496	0.0126048	0.0289229	0.0791238	0.155217

## Sheet: Figure 4b
Subcortical regions		Step 1	Step 2	Step 3	Step 4	Step 5
Nucleus Accumbens	t-statistic	0.923952	0.854932	1.57843	1.8286	1.99424
	q-value	0.416231	0.423141	0.162752	0.0968001	0.066726
Amygdala	t-statistic	0.986972	1.85854	2.44862	2.73533	2.9227
	q-value	0.416231	0.113318	0.0536039	0.0240318	0.0137315
Caudate	t-statistic	-2.74314	-2.14929	-1.14003	-0.162576	0.632343
	q-value	0.0469823	0.113318	0.298448	0.871038	0.527979
Hippocampus	t-statistic	-0.222992	1.87258	2.23099	2.92879	2.94015
	q-value	0.823799	0.113318	0.0628543	0.0240318	0.0137315
Pallidum	t-statistic	1.94958	2.41931	2.51197	2.31394	2.30652
	q-value	0.123214	0.113318	0.0536039	0.0509125	0.0518942
Putamen	t-statistic	2.00288	1.54397	1.8445	1.90796	1.99531
	q-value	0.123214	0.174133	0.116867	0.0968001	0.066726
Thalamus	t-statistic	-1.22834	-0.802845	-0.0403515	0.512137	1.13738
	q-value	0.386665	0.423141	0.967858	0.710726	0.299737
